# Supplementary material for: Mapping reduced introgression loci to the X chromosome of the hybridizing field crickets, Gryllus firmus and G. pennsylvanicus
Source: PLoS One. 2018 Dec 19;13(12):e0208498. doi: 10.1371/journal.pone.0208498 (PMC6300192; doi:10.1371/journal.pone.0208498)
Supplement: S1 Table — Distance is measured in cM from leftmost locus (seq1412) on the X chromosome. Data can be found in Dryad: doi: 10.5061/dryad.h0g0kf0. (XLSX) [file pone.0208498.s001.xlsx]

## Sheet: Loci Map
Table S2 Map of X-linked Loci
Locus	Position (cM)	Locus	Position (cM)
seq1412	0	seq1513	24.699
seq6030	4.031	seq7164	24.699
seq5052	4.75	seq5136	24.699
seq6271	12.527	seq12397	24.699
seq9839	12.562	seq874	24.699
seq14741	12.562	seq5777	24.699
seq1667	13.281	seq586	25.708
seq3968	13.281	seqAcp501_635	26.599
seq1147	16.82	seq94	33.863
seq402	16.842	seq726	36.941
seq2833	16.842	seq3555	37.299
seq5214	16.842	RAD1594	39.352
seq2182	18.255	seq3422	41.633
seq2733	19.386	seq2989	42.379
seq1372	19.794	seq6718	42.379
seq580	22.603	seq8354	42.812
seq2	24.008	seq6771	45.392
seq3136	24.699	seq1121	45.392
seq5021	24.699	seq1101	47.459
seq5177	24.699	seq3344	48.921
seq4205	24.699	seq755	62.878
seq8375	24.699	seq625	92.331
